# Supplementary material for: A second generation leishmanization vaccine with a markerless attenuated Leishmania major strain using CRISPR gene editing
Source: Nat Commun. 2020 Jul 10;11:3461. doi: 10.1038/s41467-020-17154-z (PMC7351751; doi:10.1038/s41467-020-17154-z)
Supplement: Supplementary file 3 — Source data [file 41467_2020_17154_MOESM3_ESM.xls]

## Sheet: Fig 1F
Figure 1F: Lesion growth in C57Bl/6 mice
		LmWT						LmCen-/-						LmCen-/-AB
	Week 1	0	0	0	0	0		0	0	0	0	0		0	0	0	0	0
	Week 2	1.74	2.55	1.23	2.22	1.83		1.73	1.77	0	0	0		1.87	0	0	0	0
	Week 3	2.5	2.4	2.39	2.21	2.26		0.74	0	0	0	0.68		2.17	2.29	2.33	2.01	1.78
	Week 4	2.23	2.62	2.49	3.06	2.36		1.41	0	0	0	1.46		2.54	2.49	2.54	2.08	2.13
	Week 5	3.5	3.39	2.92	3.55	3.6		0	0	0	0	0		2.87	2.62	3.19	2.54	2.58
	Week 6	3.69	3.61	3.51	3.33	3.61		0	0	0	0	0		2.95	2.89	2.91	3.66	2.88
	Week 7	3	2.97	3.29	3.24	3.8		0	0	0	0	0		3.81	2.62	3.48	2.4	1.7

## Sheet: Fig 1G
Figure 1G: Parasite burden in the ear
		LmWT	LmCen-/-	LmCen-/-AB
		2476562	25	1953125
		1953125	0	1953125
		1953125	0	1953125
		1953125	25	1953125
		2476562	5	2476562

## Sheet: Fig 3A
Figure 3A	Lesion size in BALB/C mice
	LmWT						LmCen-/-
Week 1	0.08	0.1	0	0.01	0		-0.04	0.1	0.03	0.05	0.03	0.06	0.05
Week 2	0.1	0.19	0.07	0.1	0.11		0	0.06	0.08	0.06	0.04	0.02	-0.01
Week 3	0.1	0.28	0.16	0.29	0.43		0.02	0.02	0.05	0	0	0.01	0.05
Week 4	0.17	0.25	0.47	0.5	0.87		0.05	-0.09	0	-0.1	0.02	0.02	0
Week 5	0.15	0.75	0.85	0.69	1.35		0.03	-0.05	0.05	0.05	-0.03	-0.03	0.07
Week 6	0.2	1	1.26	1.15	1.47		0.07	0	0.06	0.04	0.04	-0.02	0.15
Week 7	0.19	1.18	1.14	1.66	1.65		0	0.03	0.03	0.01	0.07	-0.03	-0.02
Week 8	0.12	1.2	1.18	1.78	1.97		-0.02	0.05	0.03	0.04	0	0.03	-0.02
Week 9	0.24	1.45	1.54	1.8	2.12		0.01	0.02	0.01	0.01	-0.01	-0.03	0.01
Week 10	0.27	1.45	1.62	1.74	2.05		0.07	0.07	0	-0.02	0.01	0.02	-0.01
Week 11	0.29	1.78	2.22	1.94	2.1		0	0	0.04	0.05	0.01	-0.03	0.01
Week 12	0.21	1.7	2.26	2.12	1.88		0.05	0.02	0.02	0.04	0.04	-0.01	-0.02
Week 13	0.33	1.65	2.67	2.85	1.7		0.05	-0.03	0	0.02	-0.03	0.01	-0.01
Week 14	0.65	2.39	2.75	2.85	1.9		0	0.04	0.02	0.01	0.03	0.01	0.02
Week 15	0.33	2.3	1.98	3.2	2.48		0	0.02	-0.01	-0.01	0.03	0	0
Week 16	0.18	2.48	2.03	3.6	2.46		-0.03	0.02	0	-0.03	0.02	-0.03	0.01
Week 17							0	0.02	0.02	0.02	0.02	0	0
Week 18							0.01	0.01	0.01	0.03	0.01	-0.01	0.01
Week 19							0.01	-0.03	0.04	-0.04	0	-0.02	0
Week 20							-0.01	-0.02	0	0.02	0	0.02	0.02
	Parasite burden in BALB/C mice
			LmWT	LmCen-/-
			415000000	1
			75000000	75000
			345000000	25000
			180000000	1

## Sheet: Fig 3B
Figure 3B	Lesion size in STAT KO mice
	LmWT					LmCen-/-
Week 1	0.02	0.26	0.25	0.22		0.19	0.19	0.1	0.11
Week 2	0.22	0.19	0.27	0.31		0.19	0.09	0.05	0.13
Week 3	0.27	0.27	0.23	0.39		0.17	0.1	0.09	0.1
Week 4	0.96	0.48	0.37	0.54		0.17	0.13	0.05	0.1
Week 5	1.87	1.13	1.28	1.1		0.12	0.04	0	0.14
Week 6	2.25	1.64	1.78	1.56		0.09	0	0	0.03
Week 7	2.64	2.25	2.58	1.89		0.11	0	0	0.05
	Parasite burden in STAT KO mice
		LmWT	LmCen-/-
		8	2
		9	2
		8	2
		9	3
		9	3
	Parasite burden is expressed as log dilution end point where live parasites are recovered.

## Sheet: Fig 3C
Figure 3C	Lesion size in IFN-g KO mice
	LmWT						LmCen-/-
Week 1	-0.02	0.04	0.05	0.05	0.1		-0.02	0.03	-0.03	-0.03	0.05	0.05
Week 2	0.08	0.05	0.05	0.02	0.15		0	-0.01	0.02	0.05	0.05	-0.04
Week 3	0.1	0.02	0.02	0	0.15		0.11	0.06	0.07	0.04	-0.03	-0.04
Week 4	-0.02	0	0.05	0.04	0.05		0.04	0	0.06	0.12	-0.02	-0.03
Week 5	0.12	0.23	0.23	0.09	0.45		0.04	0.01	-0.03	0	-0.03	0.02
Week 6	0.14	0.23	0.58	0.24	0.42		-0.02	0.07	0.04	0.03	-0.01	0.03
Week 7	0.17	0.29	0.85	0.2	0.6		0.01	0	0.01	0.02	-0.02	0
Week 8	0.23	0.38	1.22	0.32	0.55		0.01	0.01	0	0.05	0	-0.01
Week 9	0.25	0.63	1.7	0.42	0.82		0.03	-0.02	0.01	-0.03	0	0.01
Week 10	0.45	0.58	1.88	0.43	0.87		0.01	-0.03	0.02	0	0	-0.02
Week 11	0.55	0.75	2.32	0.68	0.97		0.06	-0.02	0.1	-0.01	-0.05	0.04
Week 12	0.42	0.7	2.6	0.82	0.98		0	0.03	0.03	-0.02	-0.03	0.01
Week 13	0.57	1.17	2.95	0.98	1.2		0.02	0	0.01	0.01	0.03	-0.04
Week 14	0.8	1.75		1.4	1.48		-0.02	0.03	-0.04	0.05	0	-0.05
Week 15	0.83	1.71		1.38	1.85		0.02	0.01	0.02	0	-0.03	0.02
Week 16							0.03	0	0.01	0.04	0.04	0.02
Week 17							-0.01	0.02	0	0.01	-0.02	0.01
Week 18							0.03	-0.01	0.03	0.05	-0.03	-0.01
Week 19							-0.04	-0.01	0.01	-0.01	0.03	-0.02
Week 20							0	0.03	0.03	-0.01	0	0
		Parasite burden in IFN-g KO mice
			LmWT	LmCen-/-
			170000000	1
			195000000	1
			95000000	1
			125000000	1

## Sheet: Fig 3D
Figure 3D	Lesion size in RAG2-KO mice
	LmWT							LmCen-/-
Week 1	-0.01	0.02	0	0.02	-0.01	0.01		-0.01	0	0.02	-0.01	-0.01	-0.01
Week 2	0.04	0.02	0.02	0.08	0.03	0		0.05	0.03	0.02	-0.02	0.01	0.02
Week 3	0.03	0.01	0	0.02	-0.01	0.01		0.02	0.03	0.01	-0.01	0.02	0
Week 4	0.02	-0.02	0.04	0.01	0.01	0		-0.01	0.01	-0.02	-0.01	0.02	0.01
Week 5	0.07	0.07	0.15	0.09	0.05	0.12		0	-0.02	0	0.01	0.01	-0.01
Week 6	0.2	0.14	0.26	0.3	0.11	0.24		0	0.01	-0.02	-0.04	0.01	-0.03
Week 7	0.43	0.47	0.52	0.55	0.4	0.52		0.02	0.02	0	0.03	0	0.01
Week 8	0.6	0.54	0.62	0.79	0.51	0.65		0.01	0.01	0.02	0	-0.03	-0.01
Week 9	0.79	0.56	0.68	0.95	0.79	0.69		0	0.02	0.01	-0.01	0	-0.01
Week 10	0.75	0.5	0.71	0.88	0.73	0.52		-0.01	-0.02	0.03	0.04	-0.02	0.01
Week 11	0.64	0.54	0.62	0.77	0.53	0.44		-0.01	0	-0.02	-0.02	0.01	0.01
Week 12	0.73	0.46	0.85	0.89	0.6	0.54		0	0.02	0.01	0.02	0	0
Week 13	0.69	0.55	0.72	0.9	0.67	0.54		0.01	0	0	-0.01	0.01	0.01
Week 14	0.73	0.51	0.64	0.73	0.61	0.52		-0.01	0.02	0	-0.02	0.02	0.01
Week 15	0.68	0.63	0.69	0.72	0.59	0.5		0.01	0.01	-0.03	0.03	0	0.01
	Parasite burden in RAG2-KO mice
	LmWT	LmCen-/-
	710000000	1
	600000000	1
	390000000	1
	520000000	1
	630000000	1
	730000000	1

## Sheet: Fig 3G
Figure 3G: Parasites per infected ear post DXM treatment
		LmWT	LmCen-/-	LmCen-/-+DXM
		61440000	1	1
		92160000	1	1
		143360000	1	1
		6400000	1	1
		12800000	1	1
		51200000	1	1
				1
				1
				1
				1
				120000
				40000

## Sheet: Fig 3H
Figure 3H: Parasites in the draining lymph nodes post DXM treatment
		LmWT	LmCen-/-	LmCen-/-+DXM
		240000	1	1
		800000	1	1
		1440000	1	1
		100000	1	1
		200000	1	1
		200000	100	1
				1
				1
				1
				1
				30000
				15000

## Sheet: Fig 4B
Figure 4B: Ear Lesion Size
		Non-Imm Chal														Imm Chal
	Week 1	0	0	0	0	0	0	0	0	0	0	0	0	0		0	0	0	0	0	0	0	0	0	0	0	0	0
	Week 2	0	0	0	0	0.61	0	0	0	0	0.54	0	0	0.52		0	0	0	0	0	0	0	0	0	0	0	0	0
	Week 3	0	0.54	0	0.56	0.61	0	0.52	0	0	0.59	0.63	0.59	0.76		0	0	0.59	0	0	0	0	0	0	0.52	0	0.54	0
	Week 4	0.59	0.56	0.6	0.69	0.76	0.5	0.67	0	0.56	0.82	0.78	0.87	1.23		0	0	0.72	0.52	0	0	0	0	0	0.59	0	0.88	0
	Week 5	0.86	0.86	0.96	0.74	0.96	0.72	0.92	0.72	0.86	0.99	0.93	1.11	1.96		0	0.52	0.86	0.54	0	0	0.56	0	0	1.02	0	1.08	0
	Week 6	1.25	0.97	1.35	1.02	1.14	0.95	1.14	0.96	0.92	1.16	1.42	1.86	2.86		0	0.54	1.11	0.51	0	0	0.65	0	0	1.53	0	1.32	0
	Week 7	1.48	1.65	1.59	1.42	1.78	1.11	1.46	1.2	1.02	1.28	1.98	2.35	3.53		0	0.4	1.42	0	0	0	0.69	0	0	1.44	0	1.22	0
	Week 8	2.11	1.99	2.22	1.96	1.96	1.56	1.58	1.43	1.15	2.26	2.43	3.07	4.43		0	0	1.2	0	0	0	0.72	0	0	1.02	0	0.98	0
	Week 9	2.46	2.86	2.15	2.24	1.92	1.87	2.16	1.86	1.56	3.48	3.45	4.55	5.07		0	0	1.2	0	0	0	0.76	0	0	0.89	0	0.89	0
	Week 10	2.31	2.96	2.2	2.22	2	2	2.57	1.92	1.86	4.56	4.6	5.24	5.96		0	0	1	0	0	0	0	0	0	0	0	0	0

## Sheet: Fig 4D
Figure 4D: Ear Parasite Burden
		Non-Imm Chal	Imm Chal
		51200000	400
		51200000	51200
		3200000	6400
		25600000	6400
		12800000	25600
		51200000	51200
		51200000	51200
		102400000	3200
		25600000	102400
		102400000	25600
		204800000	25600
		102400000	102400
		204800000	51200

[truncated: 18 more sheets: Fig 4E, Fig 5B, Fig 5D, Fig 5E, Fig 6C, Fig 6D, Fig 6F, Fig 6G, Fig 6H, Fig 6I, SUPPLEMENTARY FIGURE 1C, SUPPLEMENTARY FIGURE 1D, SUPPLEMENTARY FIGURE 2A, SUPPLEMENTARY FIGURE 2D, SUPPLEMENTARY FIGURE 3B, SUPPLEMENTARY FIGURE 3D, SUPPLEMENTARY FIGURE 3E, SUPPLEMENTARY FIGURE 4B]
